# Supplementary material for: PhCHS5 and PhF3′5′H Genes Over-Expression in Petunia (Petunia hybrida) and Phalaenopsis (Phalaenopsis aphrodite) Regulate Flower Color and Branch Number
Source: Plants (Basel). 2023 Jun 2;12(11):2204. doi: 10.3390/plants12112204 (PMC10255828; doi:10.3390/plants12112204)
Supplement: Supplementary file 1 [file plants-12-02204-s001.zip]

Archive with 1 entries (1 files):
- plants-2304838-supplementary.pdf
